# Supplementary material for: Insulin/IGF-1 Signaling Is Downregulated in Barrett’s Esophagus Patients Undergoing a Moderate Calorie and Protein Restriction Program: A Randomized 2-Year Trial
Source: Nutrients. 2021 Oct 17;13(10):3638. doi: 10.3390/nu13103638 (PMC8537306; doi:10.3390/nu13103638)
Supplement: Supplementary file 1 [file nutrients-13-03638-s001.zip]

Archive with 1 entries (1 files):
- nutrients-1408458-supplementary.pdf
